# Supplementary material for: Policies to increase the social value of science and the scientist satisfaction. An exploratory survey among Harvard bioscientists
Source: F1000Res. 2014 Jun 6;3:20. Originally published 2014 Jan 21. [Version 2] doi: 10.12688/f1000research.3-20.v2 (PMC3999931; doi:10.12688/f1000research.3-20.v2)
Supplement: Responses of Harvard Medical School (and affiliate) scientists to the online survey — csv file: Responses were collected using Surverymonkey. Responses to question 18 are not included. pdf file: Full list of questions used in the survey Principal Investigators: Summaries of responses of principal investigators (new file added to original data set: http://dx.doi.org/10.6084/m9.figshare.902837) Post docs: Summaries of responses of post-docs (new file added to original data set: http://dx.doi.org/10.6084/m9.figshare.902837) [file f1000research-3-4604-s0000.tgz]

Archive with 4 entries (4 files):
- raw_data.csv
- full_questionnaire.pdf
- Principal_Investigators_SurveySummary.csv
- Post_docs_SurveySummary.csv
