# Supplementary material for: Policies to increase the social value of science and the scientist satisfaction. An exploratory survey among Harvard bioscientists
Source: F1000Res. 2014 Jun 6;3:20. Originally published 2014 Jan 21. [Version 2] doi: 10.12688/f1000research.3-20.v2 (PMC3999931; doi:10.12688/f1000research.3-20.v2)
Supplement: Responses of Harvard Medical School (and affiliate) scientists to the online survey — csv file: Responses were collected using Surverymonkey. Responses to question 18 are not included. pdf file: Full list of questions used in the survey Principal Investigators: Summaries of responses of principal investigators (new file added to original data set: http://dx.doi.org/10.6084/m9.figshare.902837) Post docs: Summaries of responses of post-docs (new file added to original data set: http://dx.doi.org/10.6084/m9.figshare.902837) [file f1000research-3-4604-s0000.tgz › Principal_Investigators_SurveySummary.csv]

Basic Research Goals
Q1. Please indicate which of the following best describes you:	Crosstab Q. Please indicate which of the following best describes you:
Answer Options	Principal investigator	Response Percent	Response Count
Principal investigator	121	100.00%	121
Post-doc	0	0.00%	0
PhD student	0	0.00%	0
Other (please specify)	0	0.00%	0
answered question	121		121
skipped question			0
Q2. Are you?	Crosstab Q. Please indicate which of the following best describes you:
Answer Options	Principal investigator	Response Percent	Response Count
Female	34	28.10%	34
Male	87	71.90%	87
answered question	121		121
skipped question			0
Q3. Approximately, what percentage of your research do you consider to be basic?	Crosstab Q. Please indicate which of the following best describes you:
Answer Options	Principal investigator	Response Average	Response Total	Response Count
Percentage [0-100]	121	72.83	8812	121
answered question	121			121
skipped question				0
Q4. Despite the current economic situation, public funding for basic biological/biomedical research should be increased.	Crosstab Q. Please indicate which of the following best describes you:
Answer Options	Principal investigator	Response Percent	Response Count
I Agree	113	93.40%	113
I Disagree	8	6.60%	8
answered question	121		121
skipped question			0
Q5. Basic research can be defined as the research that is not intended to yield immediate practical benefits except for advancement of knowledge.	Crosstab Q. Please indicate which of the following best describes you:
Answer Options	Principal investigator	Response Percent	Response Count
Complete disagreement	11	9.10%	11
Some disagreement	25	20.70%	25
Some agreement	48	39.70%	48
Complete agreement	37	30.60%	37
answered question	121		121
skipped question			0
Q6. Basic scientists can ponder about the future indirect practical benefits of their research without losing their "basic status".	Crosstab Q. Please indicate which of the following best describes you:
Answer Options	Principal investigator	Response Percent	Response Count
Complete disagreement	1	0.80%	1
Some disagreement	3	2.50%	3
Some agreement	19	16.00%	19
Complete agreement	96	80.70%	96
answered question	119		119
skipped question			2
Q7. The motivations of MOST basic biological/biomedical scientists are from:	Crosstab Q. Please indicate which of the following best describes you:
Pure advancement of knowledge, regardless of future applicability
Answer Options	Principal investigator	Rating Average	Response Count
Not a motivation	2		2
Minimally important	5		5
Moderately important	25		25
Important	44		44
Very important	44		44
		4.03	120
Health benefit to society (not necessarily in the near future)
Answer Options	Principal investigator	Rating Average	Response Count
Not a motivation	0		0
Minimally important	5		5
Moderately important	36		36
Important	44		44
Very important	35		35
		3.91	120
Gain of prestige
Answer Options	Principal investigator	Rating Average	Response Count
Not a motivation	8		8
Minimally important	16		16
Moderately important	45		45
Important	37		37
Very important	14		14
		3.28	120
Gain of money (for personal purposes)
Answer Options	Principal investigator	Rating Average	Response Count
Not a motivation	31		31
Minimally important	47		47
Moderately important	35		35
Important	6		6
Very important	1		1
		2.16	120
Satisfaction of their curiosity
Answer Options	Principal investigator	Rating Average	Response Count
Not a motivation	1		1
Minimally important	3		3
Moderately important	15		15
Important	45		45
Very important	56		56
		4.27	120
Satisfaction from solving puzzling problems
Answer Options	Principal investigator	Rating Average	Response Count
Not a motivation	2		2
Minimally important	4		4
Moderately important	14		14
Important	40		40
Very important	60		60
		4.27	120
answered question	120		120
skipped question			1
Q8. YOUR personal motivations as a scientist are from:	Crosstab Q. Please indicate which of the following best describes you:
Pure advancement of knowledge, regardless of future applicability
Answer Options	Principal investigator	Rating Average	Response Count
Not a motivation	3		3
Minimally important	12		12
Moderately important	21		21
Important	45		45
Very important	40		40
		3.88	121
Health benefit to society (not necessarily in the near future)
Answer Options	Principal investigator	Rating Average	Response Count
Not a motivation	2		2
Minimally important	4		4
Moderately important	12		12
Important	40		40
Very important	62		62
		4.3	120
Gain of prestige
Answer Options	Principal investigator	Rating Average	Response Count
Not a motivation	16		16
Minimally important	33		33
Moderately important	40		40
Important	27		27
Very important	5		5
		2.77	121
Gain of money (for personal purposes)
Answer Options	Principal investigator	Rating Average	Response Count
Not a motivation	42		42
Minimally important	44		44
Moderately important	29		29
Important	5		5
Very important	1		1
		2	121
Satisfaction of your curiosity
Answer Options	Principal investigator	Rating Average	Response Count
Not a motivation	1		1
Minimally important	5		5
Moderately important	15		15
Important	43		43
Very important	57		57
		4.24	121
Satisfaction from solving puzzling problems
Answer Options	Principal investigator	Rating Average	Response Count
Not a motivation	2		2
Minimally important	7		7
Moderately important	12		12
Important	34		34
Very important	65		65
		4.28	120
answered question	121		121
skipped question			0
Q9. What should the most important goal of publicly funded basic BIOLOGICAL (not biomedical) research be?	Crosstab Q. Please indicate which of the following best describes you:
Answer Options	Principal investigator	Response Percent	Response Count
Other (please specify)	10	8.60%	10
Pure advancement of knowledge, regardless of future applicability	85	73.30%	85
Health benefit to society (not necessarily in the near future)	21	18.10%	21
answered question	116		116
skipped question			5
Q10. What should the most important goal of publicly funded basic BIOMEDICAL research be?	Crosstab Q. Please indicate which of the following best describes you:
Answer Options	Principal investigator	Response Percent	Response Count
Other (please specify)	12	9.90%	12
Pure advancement of knowledge, regardless of future applicability	11	9.10%	11
Health benefit to society (not necessarily in the near future)	98	81.00%	98
answered question	121		121
skipped question			0
Q11. Although it is difficult to assess the potential future health benefits to society from basic biological/biomedical research as described in written PROPOSALS, some degree of estimation is always possible.	Crosstab Q. Please indicate which of the following best describes you:
Answer Options	Principal investigator	Response Percent	Response Count
Complete disagreement	12	10.10%	12
Some disagreement	23	19.30%	23
Some agreement	59	49.60%	59
Complete agreement	25	21.00%	25
answered question	119		119
skipped question			2
Q12. Although it is difficult to assess the potential future health benefits to society from the RESULTS and FINDINGS of basic biological/biomedical research, some degree of estimation is always possible.	Crosstab Q. Please indicate which of the following best describes you:
Answer Options	Principal investigator	Response Percent	Response Count
Complete disagreement	4	3.30%	4
Some disagreement	18	14.90%	18
Some agreement	70	57.90%	70
Complete agreement	29	24.00%	29
answered question	121		121
skipped question			0
Q13. Written proposals about basic biological/biomedical research generally contain a section discussing potential future health benefits. These sections increase the likelihood that a project benefits future public health.	Crosstab Q. Please indicate which of the following best describes you:
Answer Options	Principal investigator	Response Percent	Response Count
Complete disagreement	26	21.70%	26
Partial disagreement	50	41.70%	50
Partial agreement	37	30.80%	37
Complete agreement	7	5.80%	7
answered question	120		120
skipped question			1
Q14. What percentage of public funding should be allocated to basic biological/biomedical research proposals in which discussing the potential of future health benefits to society is not required?	Crosstab Q. Please indicate which of the following best describes you:
Answer Options	Principal investigator	Response Average	Response Total	Response Count
Percentage [0-100]	114	44.38	5059	114
answered question	114			114
skipped question				7
Q15. With regard to basic biological/biomedical research proposals in which discussing the potential of future health benefits to society is required, what average weight should be given to this potential in assigning scores for funding decisions? [You can enter 0 only if your answer to previous question is 100]	Crosstab Q. Please indicate which of the following best describes you:
Answer Options	Principal investigator	Response Average	Response Total	Response Count
Percentage [0-100]	113	31.11	3515	113
answered question	113			113
skipped question				8
Q16. Motivational INCENTIVES, which are not based on restrictive policies such as the requirement to discuss the potential of future health benefits, CAN increase the degree to which basic biological/biomedical research is likely to benefit the future health of society.	Crosstab Q. Please indicate which of the following best describes you:
Financial incentives
Answer Options	Principal investigator	Rating Average	Response Count
Complete disagreement	20		20
Some disagreement	21		21
Some agreement	65		65
Complete agreement	11		11
		2.57	117
Non-financial incentives (e.g. awards, recognition, etc.)
Answer Options	Principal investigator	Rating Average	Response Count
Complete disagreement	12		12
Some disagreement	21		21
Some agreement	71		71
Complete agreement	11		11
		2.7	115
answered question	117		117
skipped question			4
Q17. Motivational INCENTIVES, either "in addition to" or "in substitution of" restrictive policies, SHOULD be used to increase the degree to which basic biological/biomedical research is likely to benefit the future health of society.	Crosstab Q. Please indicate which of the following best describes you:
Financial incentives
Answer Options	Principal investigator	Rating Average	Response Count
Complete disagreement	24		24
Some disagreement	32		32
Some agreement	47		47
Complete agreement	13		13
		2.42	116
Non-financial incentives (e.g. awards, recognition, etc.)
Answer Options	Principal investigator	Rating Average	Response Count
Complete disagreement	16		16
Some disagreement	21		21
Some agreement	66		66
Complete agreement	12		12
		2.64	115
answered question	117		117
skipped question			4
Q18. Do you have any ideas about possible INCENTIVES to motivate basic biological/biomedical scientists to do more of the basic research that is more likely to benefit public health in the future? You can use this space to tell us about them or for any additional considerations related to this survey.	Crosstab Q. Please indicate which of the following best describes you:
Answer Options	Principal investigator	Response Count
	51	51
answered question	51	51
skipped question		70
