# Supplementary material for: Policies to increase the social value of science and the scientist satisfaction. An exploratory survey among Harvard bioscientists
Source: F1000Res. 2014 Jun 6;3:20. Originally published 2014 Jan 21. [Version 2] doi: 10.12688/f1000research.3-20.v2 (PMC3999931; doi:10.12688/f1000research.3-20.v2)
Supplement: Responses of Harvard Medical School (and affiliate) scientists to the online survey — csv file: Responses were collected using Surverymonkey. Responses to question 18 are not included. pdf file: Full list of questions used in the survey Principal Investigators: Summaries of responses of principal investigators (new file added to original data set: http://dx.doi.org/10.6084/m9.figshare.902837) Post docs: Summaries of responses of post-docs (new file added to original data set: http://dx.doi.org/10.6084/m9.figshare.902837) [file f1000research-3-4604-s0000.tgz › Post_docs_SurveySummary.csv]

Basic Research Goals
Q1. Please indicate which of the following best describes you:	Crosstab Q. Please indicate which of the following best describes you:
Answer Options	Post-doc	Response Percent	Response Count
Post-doc	105	100.00%	105
Principal investigator	0	0.00%	0
PhD student	0	0.00%	0
Other (please specify)	0	0.00%	0
answered question	105		105
skipped question			0
Q2. Are you?	Crosstab Q. Please indicate which of the following best describes you:
Answer Options	Post-doc	Response Percent	Response Count
Female	49	46.70%	49
Male	56	53.30%	56
answered question	105		105
skipped question			0
Q3. Approximately, what percentage of your research do you consider to be basic?	Crosstab Q. Please indicate which of the following best describes you:
Answer Options	Post-doc	Response Average	Response Total	Response Count
Percentage [0-100]	105	85.09	8934	105
answered question	105			105
skipped question				0
Q4. Despite the current economic situation, public funding for basic biological/biomedical research should be increased.	Crosstab Q. Please indicate which of the following best describes you:
Answer Options	Post-doc	Response Percent	Response Count
I Agree	96	93.20%	96
I Disagree	7	6.80%	7
answered question	103		103
skipped question			2
Q5. Basic research can be defined as the research that is not intended to yield immediate practical benefits except for advancement of knowledge.	Crosstab Q. Please indicate which of the following best describes you:
Answer Options	Post-doc	Response Percent	Response Count
Complete disagreement	7	6.70%	7
Some disagreement	19	18.30%	19
Some agreement	44	42.30%	44
Complete agreement	34	32.70%	34
answered question	104		104
skipped question			1
Q6. Basic scientists can ponder about the future indirect practical benefits of their research without losing their "basic status".	Crosstab Q. Please indicate which of the following best describes you:
Answer Options	Post-doc	Response Percent	Response Count
Complete disagreement	1	1.00%	1
Some disagreement	5	4.80%	5
Some agreement	31	29.50%	31
Complete agreement	68	64.80%	68
answered question	105		105
skipped question			0
Q7. The motivations of MOST basic biological/biomedical scientists are from:	Crosstab Q. Please indicate which of the following best describes you:
Pure advancement of knowledge, regardless of future applicability
Answer Options	Post-doc	Rating Average	Response Count
Not a motivation	2		2
Minimally important	11		11
Moderately important	18		18
Important	48		48
Very important	24		24
		3.79	103
Health benefit to society (not necessarily in the near future)
Answer Options	Post-doc	Rating Average	Response Count
Not a motivation	0		0
Minimally important	9		9
Moderately important	19		19
Important	44		44
Very important	30		30
		3.93	102
Gain of prestige
Answer Options	Post-doc	Rating Average	Response Count
Not a motivation	3		3
Minimally important	11		11
Moderately important	31		31
Important	39		39
Very important	17		17
		3.55	101
Gain of money (for personal purposes)
Answer Options	Post-doc	Rating Average	Response Count
Not a motivation	15		15
Minimally important	33		33
Moderately important	32		32
Important	17		17
Very important	4		4
		2.62	101
Satisfaction of their curiosity
Answer Options	Post-doc	Rating Average	Response Count
Not a motivation	0		0
Minimally important	5		5
Moderately important	13		13
Important	42		42
Very important	41		41
		4.18	101
Satisfaction from solving puzzling problems
Answer Options	Post-doc	Rating Average	Response Count
Not a motivation	2		2
Minimally important	2		2
Moderately important	15		15
Important	42		42
Very important	40		40
		4.15	101
answered question	103		103
skipped question			2
Q8. YOUR personal motivations as a scientist are from:	Crosstab Q. Please indicate which of the following best describes you:
Pure advancement of knowledge, regardless of future applicability
Answer Options	Post-doc	Rating Average	Response Count
Not a motivation	4		4
Minimally important	6		6
Moderately important	19		19
Important	44		44
Very important	28		28
		3.85	101
Health benefit to society (not necessarily in the near future)
Answer Options	Post-doc	Rating Average	Response Count
Not a motivation	1		1
Minimally important	3		3
Moderately important	7		7
Important	40		40
Very important	51		51
		4.34	102
Gain of prestige
Answer Options	Post-doc	Rating Average	Response Count
Not a motivation	16		16
Minimally important	18		18
Moderately important	30		30
Important	32		32
Very important	6		6
		2.94	102
Gain of money (for personal purposes)
Answer Options	Post-doc	Rating Average	Response Count
Not a motivation	21		21
Minimally important	27		27
Moderately important	31		31
Important	20		20
Very important	3		3
		2.58	102
Satisfaction of your curiosity
Answer Options	Post-doc	Rating Average	Response Count
Not a motivation	1		1
Minimally important	5		5
Moderately important	14		14
Important	37		37
Very important	46		46
		4.18	103
Satisfaction from solving puzzling problems
Answer Options	Post-doc	Rating Average	Response Count
Not a motivation	3		3
Minimally important	4		4
Moderately important	16		16
Important	37		37
Very important	43		43
		4.1	103
answered question	103		103
skipped question			2
Q9. What should the most important goal of publicly funded basic BIOLOGICAL (not biomedical) research be?	Crosstab Q. Please indicate which of the following best describes you:
Answer Options	Post-doc	Response Percent	Response Count
Other (please specify)	7	6.70%	7
Pure advancement of knowledge, regardless of future applicability	71	68.30%	71
Health benefit to society (not necessarily in the near future)	26	25.00%	26
answered question	104		104
skipped question			1
Q10. What should the most important goal of publicly funded basic BIOMEDICAL research be?	Crosstab Q. Please indicate which of the following best describes you:
Answer Options	Post-doc	Response Percent	Response Count
Other (please specify)	5	4.90%	5
Pure advancement of knowledge, regardless of future applicability	9	8.80%	9
Health benefit to society (not necessarily in the near future)	88	86.30%	88
answered question	102		102
skipped question			3
Q11. Although it is difficult to assess the potential future health benefits to society from basic biological/biomedical research as described in written PROPOSALS, some degree of estimation is always possible.	Crosstab Q. Please indicate which of the following best describes you:
Answer Options	Post-doc	Response Percent	Response Count
Complete disagreement	4	3.90%	4
Some disagreement	16	15.50%	16
Some agreement	70	68.00%	70
Complete agreement	13	12.60%	13
answered question	103		103
skipped question			2
Q12. Although it is difficult to assess the potential future health benefits to society from the RESULTS and FINDINGS of basic biological/biomedical research, some degree of estimation is always possible.	Crosstab Q. Please indicate which of the following best describes you:
Answer Options	Post-doc	Response Percent	Response Count
Complete disagreement	2	2.00%	2
Some disagreement	15	14.90%	15
Some agreement	64	63.40%	64
Complete agreement	20	19.80%	20
answered question	101		101
skipped question			4
Q13. Written proposals about basic biological/biomedical research generally contain a section discussing potential future health benefits. These sections increase the likelihood that a project benefits future public health.	Crosstab Q. Please indicate which of the following best describes you:
Answer Options	Post-doc	Response Percent	Response Count
Complete disagreement	15	14.70%	15
Partial disagreement	27	26.50%	27
Partial agreement	40	39.20%	40
Complete agreement	20	19.60%	20
answered question	102		102
skipped question			3
Q14. What percentage of public funding should be allocated to basic biological/biomedical research proposals in which discussing the potential of future health benefits to society is not required?	Crosstab Q. Please indicate which of the following best describes you:
Answer Options	Post-doc	Response Average	Response Total	Response Count
Percentage [0-100]	101	40.45	4085	101
answered question	101			101
skipped question				4
Q15. With regard to basic biological/biomedical research proposals in which discussing the potential of future health benefits to society is required, what average weight should be given to this potential in assigning scores for funding decisions? [You can enter 0 only if your answer to previous question is 100]	Crosstab Q. Please indicate which of the following best describes you:
Answer Options	Post-doc	Response Average	Response Total	Response Count
Percentage [0-100]	97	39.28	3810	97
answered question	97			97
skipped question				8
Q16. Motivational INCENTIVES, which are not based on restrictive policies such as the requirement to discuss the potential of future health benefits, CAN increase the degree to which basic biological/biomedical research is likely to benefit the future health of society.	Crosstab Q. Please indicate which of the following best describes you:
Financial incentives
Answer Options	Post-doc	Rating Average	Response Count
Complete disagreement	7		7
Some disagreement	15		15
Some agreement	52		52
Complete agreement	28		28
		2.99	102
Non-financial incentives (e.g. awards, recognition, etc.)
Answer Options	Post-doc	Rating Average	Response Count
Complete disagreement	9		9
Some disagreement	18		18
Some agreement	55		55
Complete agreement	19		19
		2.83	101
answered question	102		102
skipped question			3
Q17. Motivational INCENTIVES, either "in addition to" or "in substitution of" restrictive policies, SHOULD be used to increase the degree to which basic biological/biomedical research is likely to benefit the future health of society.	Crosstab Q. Please indicate which of the following best describes you:
Financial incentives
Answer Options	Post-doc	Rating Average	Response Count
Complete disagreement	17		17
Some disagreement	8		8
Some agreement	56		56
Complete agreement	20		20
		2.78	101
Non-financial incentives (e.g. awards, recognition, etc.)
Answer Options	Post-doc	Rating Average	Response Count
Complete disagreement	17		17
Some disagreement	12		12
Some agreement	51		51
Complete agreement	20		20
		2.74	100
answered question	101		101
skipped question			4
Q18. Do you have any ideas about possible INCENTIVES to motivate basic biological/biomedical scientists to do more of the basic research that is more likely to benefit public health in the future? You can use this space to tell us about them or for any additional considerations related to this survey.	Crosstab Q. Please indicate which of the following best describes you:
Answer Options	Post-doc	Response Count
	38	38
answered question	38	38
skipped question		67
